# Supplementary material for: Endosymbiont Tremblaya phenacola influences the reproduction of cotton mealybugs by regulating the mechanistic target of rapamycin pathway
Source: ISME J. 2024 Mar 22;18(1):wrae052. doi: 10.1093/ismejo/wrae052 (PMC11014885; doi:10.1093/ismejo/wrae052)
Supplement: Table_S1_wrae052 [file table_s1_wrae052.xlsx]

## Sheet: Sheet1
Table S1Annotation of single-copy genes used in beta-proteobacterial tree construction
gene id	gene annotation
peg4	LSU ribosomal protein L27p
peg9	SSU ribosomal protein S9p (S16e)
peg10	hypothetical protein
peg31	DNA polymerase III alpha subunit (EC 2.7.7.7)
peg57	Translation initiation factor 3
peg58	LSU ribosomal protein L20p
peg91	LSU ribosomal protein L7p/L12p (P1/P2)
peg94	LSU ribosomal protein L11p (L12e)
peg100	Chaperone protein DnaJ
peg101	Chaperone protein DnaK
peg127	hypothetical protein
peg128	DNA-directed RNA polymerase alpha subunit (EC 2.7.7.6)
peg130	SSU ribosomal protein S11p (S14e)
peg133	Translation initiation factor 1
peg137	SSU ribosomal protein S5p (S2e)
peg139	LSU ribosomal protein L6p (L9e)
peg140	SSU ribosomal protein S8p (S15Ae)
peg141	SSU ribosomal protein S14p (S29e)
peg143	LSU ribosomal protein L14p (L23e)
peg146	LSU ribosomal protein L16p (L10e)
peg149	SSU ribosomal protein S19p (S15e)
peg150	LSU ribosomal protein L2p (L8e)
peg152	LSU ribosomal protein L4p (L1e)
peg153	LSU ribosomal protein L3p (L3e)
peg157	SSU ribosomal protein S7p (S5e)
peg158	SSU ribosomal protein S12p (S23e)
peg222	SSU ribosomal protein S2p (SAe)
