# Supplementary material for: Endosymbiont Tremblaya phenacola influences the reproduction of cotton mealybugs by regulating the mechanistic target of rapamycin pathway
Source: ISME J. 2024 Mar 22;18(1):wrae052. doi: 10.1093/ismejo/wrae052 (PMC11014885; doi:10.1093/ismejo/wrae052)
Supplement: Table_S2_wrae052 [file table_s2_wrae052.xlsx]

## Sheet: Sheet1
Table S2 Annotation of single-copy genes used in gamma-proteobacterial tree construction
gene id	gene annotation
peg5	Replicative DNA helicase (DnaB) (EC 3.6.4.12)
peg20	16S rRNA (cytosine(1402)-N(4))-methyltransferase (EC 2.1.1.199)
peg24	hypothetical protein
peg34	tmRNA-binding protein SmpB
peg36	Leucyl-tRNA synthetase (EC 6.1.1.4)
peg60	Glutamyl-tRNA synthetase (EC 6.1.1.17)
peg61	Isoleucyl-tRNA synthetase (EC 6.1.1.5)
peg62	SSU ribosomal protein S20p
peg110	Argininosuccinate synthase (EC 6.3.4.5)
peg116	Peptide deformylase (EC 3.5.1.88)
peg121	Polyribonucleotide nucleotidyltransferase (EC 2.7.7.8)
peg122	16S rRNA (guanine(966)-N(2))-methyltransferase (EC 2.1.1.171)
peg124	TsaB protein required for threonylcarbamoyladenosine (t(6)A) formation in tRNA
peg174	Peptide chain release factor 1
peg176	Alanyl-tRNA synthetase (EC 6.1.1.7)
peg177	Heat shock protein 10 kDa family chaperone GroES
peg179	Histidyl-tRNA synthetase (EC 6.1.1.21)
peg183	LSU ribosomal protein L13p (L13Ae)
peg185	Valyl-tRNA synthetase (EC 6.1.1.9)
peg190	tRNA-5-carboxymethylaminomethyl-2-thiouridine(34) synthesis protein MnmE
peg202	4-hydroxy-tetrahydrodipicolinate reductase (EC 1.17.1.8)
peg204	Aspartyl-tRNA synthetase (EC 6.1.1.12)
peg215	Phenylalanyl-tRNA synthetase beta chain (EC 6.1.1.20)
