# Supplementary material for: Endosymbiont Tremblaya phenacola influences the reproduction of cotton mealybugs by regulating the mechanistic target of rapamycin pathway
Source: ISME J. 2024 Mar 22;18(1):wrae052. doi: 10.1093/ismejo/wrae052 (PMC11014885; doi:10.1093/ismejo/wrae052)
Supplement: Table_S3_wrae052 [file table_s3_wrae052.xlsx]

## Sheet: Sheet1
Table S3 qPCR primers for this study
Gene name	F	R
T. phenacola PSOL(16S rRNA)	AGGAACTGCTGTGGTGACTAACA	GGACTGCCTTCGCCTTTGGTA
S6K	TGGTCGCTGGGTGCTCTGAT	ATCGCATCTCCATCTTCCGTTCC
SKP2	CGAGAGAACATCGGGCGTGAT	CGTCTACATACACAGGCACAACC
Tuberin	TCCAGCGTGATGCCAGAACCT	GTGCAGCGTGCTAGTCCAATCT
Actin	TCGTACCACCGGTATCGTATTA	TTAAGTCACGACCAGCCAAG
