# Supplementary material for: Endosymbiont Tremblaya phenacola influences the reproduction of cotton mealybugs by regulating the mechanistic target of rapamycin pathway
Source: ISME J. 2024 Mar 22;18(1):wrae052. doi: 10.1093/ismejo/wrae052 (PMC11014885; doi:10.1093/ismejo/wrae052)
Supplement: Table_S4_wrae052 [file table_s4_wrae052.xlsx]

## Sheet: Sheet1
Table S4 General features of sequenced Tremblaya symbiovars and their secondary gamma-proteobacteria
Species	Strain	Host	Assembly level	Genome size (bp)	GC content (%)	CDS
Tremblaya phenacola	PSOL	Phenacoccus solenopsis	Contig: 7	221077	34.8	229
	PPER	Phenacoccus peruvianus	Contig: 23	218932	35.6	196
	PAVE	Phenacoccus avenae	Complete Genome	170756	42.2	175
Tremblaya princeps	PCIT	Planococcus citri	Complete Genome	138927	58.8	125
	PCVAL	Planococcus citri	Complete Genome	138931	58.8	110
	MHIR	Maconellicoccus hirsutus	Complete Genome	138415	61.8	136
	FVIR	Ferrisia virgata	Complete Genome	141620	58.3	132
	PLON	Pseudococcus longispinus	Complete Genome	144042	58.9	134
	TPER	Trionymus perrisii	Complete Genome	143340	57.8	116
	PMAR	Paracoccus marginatus	Complete Genome	140306	58.3	124
	TREMTM	Trabutina mannipara	Contig: 4	137475	\	\
Moranella endobia	PCIT	Corresponding T.princeps	Complete Genome	538294	43.5	419
Moranella endobia	PCVAL	Corresponding T.princeps	Complete Genome	538203	\	\
Doolittlea endobia	MHIR	Corresponding T.princeps	Complete Genome	834723	44.2	564
Gullanella endobia	FVIR	Corresponding T.princeps	Complete Genome	938041	28.9	461
PLON1 and PLON2	PLON	Corresponding T.princeps	Complete Genome	~4M *2	53.9	NA
Hoaglandella endobia	TPER	Corresponding T.princeps	Complete Genome	636713	42.8	510
Mikella endobia	PMAR	Corresponding T.princeps	Complete Genome	352837	30.6	273
