# Supplementary material for: Endosymbiont Tremblaya phenacola influences the reproduction of cotton mealybugs by regulating the mechanistic target of rapamycin pathway
Source: ISME J. 2024 Mar 22;18(1):wrae052. doi: 10.1093/ismejo/wrae052 (PMC11014885; doi:10.1093/ismejo/wrae052)
Supplement: Table_S5_wrae052 [file table_s5_wrae052.xlsx]

## Sheet: Sheet1
Table S5 Comparison of gene functions origiting from β and γ-Proteobacteria between PSOL and PPER
Level1	Level2	KO_number	Products	Gene_name	TPSOL_ID	Taxonomic_class_PSOL	TPPER_ID	Taxonomic_class_PPER
Metabolism	Carbohydrate metabolism	K01652	acetolactate synthase I/II/III large subunit [EC:2.2.1.6]	E2.2.1.6L, ilvB, ilvG, ilvI	TPSOL_peg197	beta	TPPER_00090	beta
		K00052	3-isopropylmalate dehydrogenase [EC:1.1.1.85]	leuB, IMDH	TPSOL_peg29	beta	TPPER_00004	beta
		K01703	3-isopropylmalate/(R)-2-methylmalate dehydratase large subunit [EC:4.2.1.33 4.2.1.35]	leuC, IPMI-L	TPSOL_peg27	beta	TPPER_00002	beta
		K01704	3-isopropylmalate/(R)-2-methylmalate dehydratase small subunit [EC:4.2.1.33 4.2.1.35]	leuD, IPMI-S	TPSOL_peg28	beta	TPPER_00003	beta
		K00163	pyruvate dehydrogenase E1 component [EC:1.2.4.1]	aceE	TPSOL_peg21	gamma
		K01681	aconitate hydratase [EC:4.2.1.3]	ACO, acnA	TPSOL_peg70	gamma	TPPER_00114	beta
		K00627	pyruvate dehydrogenase E2 component (dihydrolipoamide acetyltransferase) [EC:2.3.1.12]	DLAT, aceF, pdhC	TPSOL_peg22	gamma
		K00382	dihydrolipoamide dehydrogenase [EC:1.8.1.4]	DLD, lpd, pdhD	TPSOL_peg23	gamma
		K00658	2-oxoglutarate dehydrogenase E2 component (dihydrolipoamide succinyltransferase) [EC:2.3.1.61]	DLST, sucB	TPSOL_peg81	beta	TPPER_00156	gamma
		K00164	2-oxoglutarate dehydrogenase E1 component [EC:1.2.4.2]	OGDH, sucA	TPSOL_peg82	beta	TPPER_00155	beta
		K00873	pyruvate kinase [EC:2.7.1.40]	PK, pyk	TPSOL_peg164	gamma	TPPER_00145	gamma
		K00616	transaldolase [EC:2.2.1.2]	E2.2.1.2, talA, talB	TPSOL_peg7	beta
		K01649	2-isopropylmalate synthase [EC:2.3.3.13]	leuA, IMS	TPSOL_peg199	beta	TPPER_00092	beta
	Energy metabolism	K01681	aconitate hydratase [EC:4.2.1.3]	ACO, acnA	TPSOL_peg70	gamma	TPPER_00114	beta
		K00297	methylenetetrahydrofolate reductase (NADH) [EC:1.5.1.54]	metF, MTHFR	TPSOL_peg52	beta	TPPER_00077	beta
		K00640	serine O-acetyltransferase [EC:2.3.1.30]	cysE	TPSOL_peg210	gamma	TPPER_00240	gamma
		K00390	phosphoadenosine phosphosulfate reductase [EC:1.8.4.8 1.8.4.10]	cysH	TPSOL_peg209	gamma	TPPER_00236	gamma
		K00381	sulfite reductase (NADPH) hemoprotein beta-component [EC:1.8.1.2]	cysI	TPSOL_peg208	gamma	TPPER_00235	gamma
		K00380	sulfite reductase (NADPH) flavoprotein alpha-component [EC:1.8.1.2]	cysJ	TPSOL_peg207	gamma	TPPER_00234	gamma
		K01738	cysteine synthase [EC:2.5.1.47]	cysK	TPSOL_peg63	gamma	TPPER_00121	gamma
	Nucleotide metabolism	K01956	carbamoyl-phosphate synthase small subunit [EC:6.3.5.5]	carA, CPA1	TPSOL_peg40	beta	TPPER_00166	beta
		K01955	carbamoyl-phosphate synthase large subunit [EC:6.3.5.5]	carB, CPA2	TPSOL_peg39	beta
	Amino acid metabolism	K01940	argininosuccinate synthase [EC:6.3.4.5]	argG, ASS1	TPSOL_peg217	gamma	TPPER_00042	gamma
		K01755	argininosuccinate lyase [EC:4.3.2.1]	argH, ASL	TPSOL_peg188	gamma	TPPER_00162	gamma
		K01956	carbamoyl-phosphate synthase small subunit [EC:6.3.5.5]	carA, CPA1	TPSOL_peg40	beta	TPPER_00166	beta
		K01955	carbamoyl-phosphate synthase large subunit [EC:6.3.5.5]	carB, CPA2	TPSOL_peg39	beta
		K00611	ornithine carbamoyltransferase [EC:2.1.3.3]	OTC, argF, argI	TPSOL_peg64	gamma	TPPER_00120	gamma
		K00133	aspartate-semialdehyde dehydrogenase [EC:1.2.1.11]	asd	TPSOL_peg30	gamma	TPPER_00005	beta
		K00640	serine O-acetyltransferase [EC:2.3.1.30]	cysE	TPSOL_peg210	gamma	TPPER_00240	gamma
		K01738	cysteine synthase [EC:2.5.1.47]	cysK	TPSOL_peg63	gamma	TPPER_00121	gamma
		K00003	homoserine dehydrogenase [EC:1.1.1.3]	hom	TPSOL_peg76	beta	TPPER_00160	beta
		K00928	aspartate kinase [EC:2.7.2.4]	lysC	TPSOL_peg181	beta	TPPER_00132	beta
		K00549	5-methyltetrahydropteroyltriglutamate--homocysteine methyltransferase [EC:2.1.1.14]	metE	TPSOL_peg105	beta	TPPER_00229	beta
		K00382	dihydrolipoamide dehydrogenase [EC:1.8.1.4]	DLD, lpd, pdhD	TPSOL_peg23	gamma
		K02204	homoserine kinase type II [EC:2.7.1.39]	thrB2	TPSOL_peg74	beta
		K01733	threonine synthase [EC:4.2.3.1]	thrC	TPSOL_peg75	beta	TPPER_00161	beta
		K01695	tryptophan synthase alpha chain [EC:4.2.1.20]	trpA	TPSOL_peg111	gamma	TPPER_00022	gamma
		K01696	tryptophan synthase beta chain [EC:4.2.1.20]	trpB	TPSOL_peg112	gamma	TPPER_00023	gamma
		K01814	phosphoribosylformimino-5-aminoimidazole carboxamide ribotide isomerase [EC:5.3.1.16]	hisA	TPSOL_peg169	gamma
		K01089	imidazoleglycerol-phosphate dehydratase / histidinol-phosphatase [EC:4.2.1.19 3.1.3.15]	hisB	TPSOL_peg171	gamma	TPPER_00178	gamma
		K02500	imidazole glycerol-phosphate synthase subunit HisF [EC:4.3.2.10]	hisF	TPSOL_peg168	gamma	TPPER_00175	gamma
		K00765	ATP phosphoribosyltransferase [EC:2.4.2.17]	hisG	TPSOL_peg172	gamma	TPPER_00097	gamma
		K00765	ATP phosphoribosyltransferase [EC:2.4.2.17]	hisG			TPPER_00176	gamma
		K02501	imidazole glycerol-phosphate synthase subunit HisH [EC:4.3.2.10]	hisH	TPSOL_peg170	gamma	TPPER_00177	gamma
		K11755	phosphoribosyl-AMP cyclohydrolase / phosphoribosyl-ATP pyrophosphohydrolase [EC:3.5.4.19 3.6.1.31]	hisI/E	TPSOL_peg167	gamma
		K01714	4-hydroxy-tetrahydrodipicolinate synthase [EC:4.3.3.7]	dapA	TPSOL_peg226	beta	TPPER_00107	beta
		K00215	4-hydroxy-tetrahydrodipicolinate reductase [EC:1.17.1.8]	dapB	TPSOL_peg202	gamma	TPPER_00095	gamma
		K00674	2,3,4,5-tetrahydropyridine-2,6-dicarboxylate N-succinyltransferase [EC:2.3.1.117]	dapD	TPSOL_peg220	beta	TPPER_00110	beta
		K00658	2-oxoglutarate dehydrogenase E2 component (dihydrolipoamide succinyltransferase) [EC:2.3.1.61]	DLST, sucB	TPSOL_peg81	beta	TPPER_00156	gamma
		K00800	3-phosphoshikimate 1-carboxyvinyltransferase [EC:2.5.1.19]	aroA	TPSOL_peg48	beta	TPPER_00073	beta
		K01735	3-dehydroquinate synthase [EC:4.2.3.4]	aroB	TPSOL_peg126	beta	TPPER_00183	beta
		K01736	chorismate synthase [EC:4.2.3.5]	aroC	TPSOL_peg56	beta	TPPER_00079	beta
		K00891	shikimate kinase [EC:2.7.1.71]	aroK, aroL	TPSOL_peg123	gamma	TPPER_00246	gamma
		K03786	3-dehydroquinate dehydratase II [EC:4.2.1.10]	aroQ, qutE	TPSOL_peg26	gamma	TPPER_00055	gamma
		K01626	3-deoxy-7-phosphoheptulonate synthase [EC:2.5.1.54]	E2.5.1.54, aroF, aroG, aroH	TPSOL_peg103	gamma	TPPER_00227	beta
		K14170	chorismate mutase / prephenate dehydratase [EC:5.4.99.5 4.2.1.51]	pheA	TPSOL_peg47	beta	TPPER_00072	beta
		K13498	indole-3-glycerol phosphate synthase / phosphoribosylanthranilate isomerase [EC:4.1.1.48 5.3.1.24]	trpCF	TPSOL_peg113	gamma
		K00766	anthranilate phosphoribosyltransferase [EC:2.4.2.18]	trpD	TPSOL_peg114	gamma	TPPER_00025	gamma
		K01657	anthranilate synthase component I [EC:4.1.3.27]	trpE	TPSOL_peg72	gamma	TPPER_00112	beta
		K01658	anthranilate synthase component II [EC:4.1.3.27]	trpG	TPSOL_peg71	beta	TPPER_00113	beta
		K01652	acetolactate synthase I/II/III large subunit [EC:2.2.1.6]	E2.2.1.6L, ilvB, ilvG, ilvI	TPSOL_peg197	beta	TPPER_00090	beta
		K00053	ketol-acid reductoisomerase [EC:1.1.1.86]	ilvC	TPSOL_peg198	beta	TPPER_00091	beta
		K01687	dihydroxy-acid dehydratase [EC:4.2.1.9]	ilvD	TPSOL_peg11	beta	TPPER_00061	beta
		K01649	2-isopropylmalate synthase [EC:2.3.3.13]	leuA, IMS	TPSOL_peg199	beta	TPPER_00092	beta
		K00052	3-isopropylmalate dehydrogenase [EC:1.1.1.85]	leuB, IMDH	TPSOL_peg29	beta	TPPER_00004	beta
		K01703	3-isopropylmalate/(R)-2-methylmalate dehydratase large subunit [EC:4.2.1.33 4.2.1.35]	leuC, IPMI-L	TPSOL_peg27	beta	TPPER_00002	beta
		K01704	3-isopropylmalate/(R)-2-methylmalate dehydratase small subunit [EC:4.2.1.33 4.2.1.35]	leuD, IPMI-S	TPSOL_peg28	beta	TPPER_00003	beta
		K01609	indole-3-glycerol phosphate synthase [EC:4.1.1.48]	trpC			TPPER_00024	gamma
		K00872	homoserine kinase [EC:2.7.1.39]	thrB			TPPER_00111	beta
		K01496	phosphoribosyl-AMP cyclohydrolase [EC:3.5.4.19]	hisI			TPPER_00174	gamma
	Metabolism of other amino acids	K00549	5-methyltetrahydropteroyltriglutamate--homocysteine methyltransferase [EC:2.1.1.14]	metE	TPSOL_peg105	beta	TPPER_00229	beta
		K00384	thioredoxin reductase (NADPH) [EC:1.8.1.9]	trxB, TRR	TPSOL_peg25	gamma	TPPER_00053	gamma
	Glycan biosynthesis and metabolism	K19652	dTDP-6-deoxy-L-talose 4-dehydrogenase [NAD(P)+] [EC:1.1.1.344]	tal			TPPER_00064	beta
	Metabolism of cofactors and vitamins	K03644	lipoyl synthase [EC:2.8.1.8]	lipA, LIAS, LIP1, LIP5	TPSOL_peg104	gamma	TPPER_00228	beta
		K00297	methylenetetrahydrofolate reductase (NADH) [EC:1.5.1.54]	metF, MTHFR	TPSOL_peg52	beta	TPPER_00077	beta
		K00604	methionyl-tRNA formyltransferase [EC:2.1.2.9]	MTFMT, fmt	TPSOL_peg115	gamma	TPPER_00028	gamma
		K01652	acetolactate synthase I/II/III large subunit [EC:2.2.1.6]	E2.2.1.6L, ilvB, ilvG, ilvI	TPSOL_peg197	beta	TPPER_00090	beta
		K00053	ketol-acid reductoisomerase [EC:1.1.1.86]	ilvC	TPSOL_peg198	beta	TPPER_00091	beta
		K01687	dihydroxy-acid dehydratase [EC:4.2.1.9]	ilvD	TPSOL_peg11	beta	TPPER_00061	beta
		K00606	3-methyl-2-oxobutanoate hydroxymethyltransferase [EC:2.1.2.11]	panB	TPSOL_peg175	gamma	TPPER_00084	gamma
		K02302	uroporphyrin-III C-methyltransferase / precorrin-2 dehydrogenase / sirohydrochlorin ferrochelatase [EC:2.1.1.107 1.3.1.76 4.99.1.4]	cysG	TPSOL_peg165	gamma	TPPER_00148	gamma
		K02302	uroporphyrin-III C-methyltransferase / precorrin-2 dehydrogenase / sirohydrochlorin ferrochelatase [EC:2.1.1.107 1.3.1.76 4.99.1.4]	cysG	TPSOL_peg166	gamma	TPPER_00149	gamma
		K01885	glutamyl-tRNA synthetase [EC:6.1.1.17]	EARS, gltX	TPSOL_peg60	gamma	TPPER_00127	gamma
		K00794	6,7-dimethyl-8-ribityllumazine synthase [EC:2.5.1.78]	ribH, RIB4	TPSOL_peg14	gamma
		K04487	cysteine desulfurase [EC:2.8.1.7]	iscS, NFS1	TPSOL_peg87	gamma	TPPER_00152	beta
		K01733	threonine synthase [EC:4.2.3.1]	thrC	TPSOL_peg75	beta	TPPER_00161	beta
		K00793	riboflavin synthase [EC:2.5.1.9]	ribE, RIB5			TPPER_00058	gamma
	Metabolism of terpenoids and polyketides	K19652	dTDP-6-deoxy-L-talose 4-dehydrogenase [NAD(P)+] [EC:1.1.1.344]	tal			TPPER_00064	beta
	Biosynthesis of other secondary metabolites	K01703	3-isopropylmalate/(R)-2-methylmalate dehydratase large subunit [EC:4.2.1.33 4.2.1.35]	leuC, IPMI-L	TPSOL_peg27	beta	TPPER_00002	beta
		K00133	aspartate-semialdehyde dehydrogenase [EC:1.2.1.11]	asd	TPSOL_peg30	gamma	TPPER_00005	beta
		K01714	4-hydroxy-tetrahydrodipicolinate synthase [EC:4.3.3.7]	dapA	TPSOL_peg226	beta	TPPER_00107	beta
		K00215	4-hydroxy-tetrahydrodipicolinate reductase [EC:1.17.1.8]	dapB	TPSOL_peg202	gamma	TPPER_00095	gamma
		K00928	aspartate kinase [EC:2.7.2.4]	lysC	TPSOL_peg181	beta	TPPER_00132	beta
		K01657	anthranilate synthase component I [EC:4.1.3.27]	trpE	TPSOL_peg72	gamma	TPPER_00112	beta
		K01658	anthranilate synthase component II [EC:4.1.3.27]	trpG	TPSOL_peg71	beta	TPPER_00113	beta
	Unclassified: metabolism	K04755	ferredoxin, 2Fe-2S	fdx	TPSOL_peg224	beta	TPPER_00108	beta
		K04488	nitrogen fixation protein NifU and related proteins	iscU, nifU	TPSOL_peg88	beta	TPPER_00151	beta
		K01462	peptide deformylase [EC:3.5.1.88]	PDF, def	TPSOL_peg116	gamma	TPPER_00029	gamma
		K23842	NAD(P)H dehydrogenase (quinone) [EC:1.6.5.2]	lpdA			TPPER_00051	gamma
Genetic Information Processing	Transcription	K03040	DNA-directed RNA polymerase subunit alpha [EC:2.7.7.6]	rpoA	TPSOL_peg128	beta	TPPER_00185	beta
		K03043	DNA-directed RNA polymerase subunit beta [EC:2.7.7.6]	rpoB	TPSOL_peg160	beta	TPPER_00215	beta
		K03046	DNA-directed RNA polymerase subunit beta' [EC:2.7.7.6]	rpoC	TPSOL_peg159	beta	TPPER_00214	beta
	Translation	K01872	alanyl-tRNA synthetase [EC:6.1.1.7]	AARS, alaS	TPSOL_peg176	gamma	TPPER_00085	gamma
		K01883	cysteinyl-tRNA synthetase [EC:6.1.1.16]	CARS, cysS	TPSOL_peg33	gamma	TPPER_00008	gamma
		K01876	aspartyl-tRNA synthetase [EC:6.1.1.12]	DARS2, aspS	TPSOL_peg204	gamma	TPPER_00231	gamma
		K01885	glutamyl-tRNA synthetase [EC:6.1.1.17]	EARS, gltX	TPSOL_peg60	gamma	TPPER_00127	gamma
		K01889	phenylalanyl-tRNA synthetase alpha chain [EC:6.1.1.20]	FARSA, pheS	TPSOL_peg214	gamma	TPPER_00045	gamma
		K01890	phenylalanyl-tRNA synthetase beta chain [EC:6.1.1.20]	FARSB, pheT	TPSOL_peg215	gamma	TPPER_00044	gamma
		K01878	glycyl-tRNA synthetase alpha chain [EC:6.1.1.14]	glyQ	TPSOL_peg194	gamma	TPPER_00049	gamma
		K01879	glycyl-tRNA synthetase beta chain [EC:6.1.1.14]	glyS	TPSOL_peg193	gamma	TPPER_00048	gamma
		K01892	histidyl-tRNA synthetase [EC:6.1.1.21]	HARS, hisS	TPSOL_peg179	gamma	TPPER_00129	gamma
		K01870	isoleucyl-tRNA synthetase [EC:6.1.1.5]	IARS, ileS	TPSOL_peg61	gamma	TPPER_00123	gamma
		K04567	lysyl-tRNA synthetase, class II [EC:6.1.1.6]	KARS, lysS	TPSOL_peg211	gamma	TPPER_00241	gamma
		K01869	leucyl-tRNA synthetase [EC:6.1.1.4]	LARS, leuS	TPSOL_peg36	gamma	TPPER_00012	gamma
		K00604	methionyl-tRNA formyltransferase [EC:2.1.2.9]	MTFMT, fmt	TPSOL_peg115	gamma	TPPER_00028	gamma
		K01881	prolyl-tRNA synthetase [EC:6.1.1.15]	PARS, proS	TPSOL_peg182	unknown	TPPER_00133	gamma
		K01886	glutaminyl-tRNA synthetase [EC:6.1.1.18]	QARS, glnS	TPSOL_peg184	gamma	TPPER_00135	gamma
		K01875	seryl-tRNA synthetase [EC:6.1.1.11]	SARS, serS	TPSOL_peg192	gamma	TPPER_00047	unknown
		K01873	valyl-tRNA synthetase [EC:6.1.1.9]	VARS, valS	TPSOL_peg185	gamma	TPPER_00136	gamma
		K01867	tryptophanyl-tRNA synthetase [EC:6.1.1.2]	WARS, trpS	TPSOL_peg216	gamma	TPPER_00043	gamma
		K01866	tyrosyl-tRNA synthetase [EC:6.1.1.1]	YARS, tyrS	TPSOL_peg161	gamma	TPPER_00142	gamma
		K02863	large subunit ribosomal protein L1	RP-L1, MRPL1, rplA	TPSOL_peg93	beta	TPPER_00218	beta
		K02864	large subunit ribosomal protein L10	RP-L10, MRPL10, rplJ	TPSOL_peg92	beta	TPPER_00217	unknown
		K02867	large subunit ribosomal protein L11	RP-L11, MRPL11, rplK	TPSOL_peg94	beta	TPPER_00219	beta
		K02871	large subunit ribosomal protein L13	RP-L13, MRPL13, rplM	TPSOL_peg183	gamma	TPPER_00134	gamma
		K02874	large subunit ribosomal protein L14	RP-L14, MRPL14, rplN	TPSOL_peg143	beta	TPPER_00199	beta
		K02876	large subunit ribosomal protein L15	RP-L15, MRPL15, rplO	TPSOL_peg135	gamma	TPPER_00191	beta
		K02878	large subunit ribosomal protein L16	RP-L16, MRPL16, rplP	TPSOL_peg146	beta	TPPER_00201	beta
		K02879	large subunit ribosomal protein L17	RP-L17, MRPL17, rplQ	TPSOL_peg127	beta	TPPER_00184	beta
		K02881	large subunit ribosomal protein L18	RP-L18, MRPL18, rplR	TPSOL_peg138	beta	TPPER_00194	beta
		K02884	large subunit ribosomal protein L19	RP-L19, MRPL19, rplS	TPSOL_peg51	beta
		K02886	large subunit ribosomal protein L2	RP-L2, MRPL2, rplB	TPSOL_peg150	beta	TPPER_00205	beta
		K02887	large subunit ribosomal protein L20	RP-L20, MRPL20, rplT	TPSOL_peg58	beta	TPPER_00081	beta
		K02888	large subunit ribosomal protein L21	RP-L21, MRPL21, rplU	TPSOL_peg3	gamma	TPPER_00068	beta
		K02890	large subunit ribosomal protein L22	RP-L22, MRPL22, rplV	TPSOL_peg148	beta	TPPER_00203	beta
		K02892	large subunit ribosomal protein L23	RP-L23, MRPL23, rplW	TPSOL_peg151	unknown
		K02897	large subunit ribosomal protein L25	RP-L25, rplY	TPSOL_peg99	beta	TPPER_00224	beta
		K02899	large subunit ribosomal protein L27	RP-L27, MRPL27, rpmA	TPSOL_peg4	beta	TPPER_00067	beta
		K02902	large subunit ribosomal protein L28	RP-L28, MRPL28, rpmB	TPSOL_peg229	beta	TPPER_00105	beta
		K02906	large subunit ribosomal protein L3	RP-L3, MRPL3, rplC	TPSOL_peg153	beta	TPPER_00208	beta
		K02907	large subunit ribosomal protein L30	RP-L30, MRPL30, rpmD	TPSOL_peg136	beta	TPPER_00192	beta
		K02909	large subunit ribosomal protein L31	RP-L31, rpmE	TPSOL_peg186	gamma	TPPER_00140	gamma
		K02911	large subunit ribosomal protein L32	RP-L32, MRPL32, rpmF	TPSOL_peg69	beta	TPPER_00115	beta
		K02913	large subunit ribosomal protein L33	RP-L33, MRPL33, rpmG	TPSOL_peg228	beta	TPPER_00249	beta
		K02914	large subunit ribosomal protein L34	RP-L34, MRPL34, rpmH	TPSOL_peg107	beta	TPPER_00015	beta
		K02919	large subunit ribosomal protein L36	RP-L36, MRPL36, rpmJ	TPSOL_peg132	beta	TPPER_00251	beta
		K02926	large subunit ribosomal protein L4	RP-L4, MRPL4, rplD	TPSOL_peg152	beta	TPPER_00207	beta
		K02931	large subunit ribosomal protein L5	RP-L5, MRPL5, rplE	TPSOL_peg142	beta	TPPER_00198	beta
		K02933	large subunit ribosomal protein L6	RP-L6, MRPL6, rplF	TPSOL_peg139	beta	TPPER_00195	beta
		K02935	large subunit ribosomal protein L7/L12	RP-L7, MRPL12, rplL	TPSOL_peg91	beta	TPPER_00216	beta
		K02939	large subunit ribosomal protein L9	RP-L9, MRPL9, rplI	TPSOL_peg77	beta	TPPER_00159	unknown
		K02945	small subunit ribosomal protein S1	RP-S1, rpsA	TPSOL_peg49	unknown	TPPER_00074	beta
		K02946	small subunit ribosomal protein S10	RP-S10, MRPS10, rpsJ	TPSOL_peg154	gamma	TPPER_00209	unknown
		K02948	small subunit ribosomal protein S11	RP-S11, MRPS11, rpsK	TPSOL_peg130	beta	TPPER_00187	beta
		K02950	small subunit ribosomal protein S12	RP-S12, MRPS12, rpsL	TPSOL_peg158	beta	TPPER_00213	beta
		K02952	small subunit ribosomal protein S13	RP-S13, rpsM	TPSOL_peg131	gamma	TPPER_00188	beta
		K02954	small subunit ribosomal protein S14	RP-S14, MRPS14, rpsN	TPSOL_peg141	beta	TPPER_00197	beta
		K02956	small subunit ribosomal protein S15	RP-S15, MRPS15, rpsO	TPSOL_peg200	gamma	TPPER_00093	unknown
		K02959	small subunit ribosomal protein S16	RP-S16, MRPS16, rpsP	TPSOL_peg50	gamma	TPPER_00075	beta
		K02961	small subunit ribosomal protein S17	RP-S17, MRPS17, rpsQ	TPSOL_peg144	beta	TPPER_00200	beta
		K02963	small subunit ribosomal protein S18	RP-S18, MRPS18, rpsR	TPSOL_peg78	beta	TPPER_00158	beta
		K02965	small subunit ribosomal protein S19	RP-S19, rpsS	TPSOL_peg149	beta	TPPER_00076	beta
		K02965	small subunit ribosomal protein S19	RP-S19, rpsS	TPSOL_peg149	beta	TPPER_00204	beta
		K02967	small subunit ribosomal protein S2	RP-S2, MRPS2, rpsB	TPSOL_peg222	beta	TPPER_00109	beta
		K02968	small subunit ribosomal protein S20	RP-S20, rpsT	TPSOL_peg62	gamma	TPPER_00122	gamma
		K02970	small subunit ribosomal protein S21	RP-S21, MRPS21, rpsU	TPSOL_peg125	beta	TPPER_00001	beta
		K02982	small subunit ribosomal protein S3	RP-S3, rpsC	TPSOL_peg147	gamma	TPPER_00202	beta
		K02986	small subunit ribosomal protein S4	RP-S4, rpsD	TPSOL_peg129	gamma	TPPER_00186	unknown
		K02988	small subunit ribosomal protein S5	RP-S5, MRPS5, rpsE	TPSOL_peg137	beta	TPPER_00193	beta
		K02990	small subunit ribosomal protein S6	RP-S6, MRPS6, rpsF	TPSOL_peg79	beta	TPPER_00157	beta
		K02992	small subunit ribosomal protein S7	RP-S7, MRPS7, rpsG	TPSOL_peg157	beta	TPPER_00212	beta
		K02994	small subunit ribosomal protein S8	RP-S8, rpsH	TPSOL_peg140	beta	TPPER_00196	beta
		K02996	small subunit ribosomal protein S9	RP-S9, MRPS9, rpsI	TPSOL_peg9	beta	TPPER_00063	beta
		K02996	small subunit ribosomal protein S9	RP-S9, MRPS9, rpsI			TPPER_00065	gamma
		K02916	large subunit ribosomal protein L35	RP-L35, MRPL35, rpmI			TPPER_00250	beta
	Folding, sorting and degradation	K03100	signal peptidase I [EC:3.4.21.89]	lepB	TPSOL_peg35	gamma	TPPER_00011	unknown
		K03070	preprotein translocase subunit SecA [EC:7.4.2.8]	secA	TPSOL_peg2	beta	TPPER_00069	beta
		K03076	preprotein translocase subunit SecY	secY	TPSOL_peg134	gamma	TPPER_00190	beta
		K04043	molecular chaperone DnaK	dnaK, HSPA9	TPSOL_peg101	beta	TPPER_00226	beta
		K04077	chaperonin GroEL	groEL, HSPD1	TPSOL_peg178	gamma	TPPER_00089	gamma
		K00962	polyribonucleotide nucleotidyltransferase [EC:2.7.7.8]	pnp, PNPT1	TPSOL_peg121	gamma	TPPER_00243	gamma
		K04487	cysteine desulfurase [EC:2.8.1.7]	iscS, NFS1	TPSOL_peg87	gamma	TPPER_00152	beta
	Replication and repair	K01972	DNA ligase (NAD+) [EC:6.5.1.2]	E6.5.1.2, ligA, ligB	TPSOL_peg67	gamma	TPPER_00118	gamma
		K02314	replicative DNA helicase [EC:3.6.4.12]	dnaB	TPSOL_peg5	gamma	TPPER_00066	gamma
		K02337	DNA polymerase III subunit alpha [EC:2.7.7.7]	dnaE	TPSOL_peg31	beta	TPPER_00006	beta
		K02338	DNA polymerase III subunit beta [EC:2.7.7.7]	dnaN	TPSOL_peg108	beta	TPPER_00016	beta
		K02342	DNA polymerase III subunit epsilon [EC:2.7.7.7]	dnaQ	TPSOL_peg41	beta	TPPER_00167	beta
		K02342	DNA polymerase III subunit epsilon [EC:2.7.7.7]	dnaQ	TPSOL_peg41	beta	TPPER_00168	beta
	Unclassified: genetic information processing	K03664	SsrA-binding protein	smpB	TPSOL_peg34	gamma	TPPER_00010	gamma
		K03704	cold shock protein	cspA	TPSOL_peg227	beta	TPPER_00106	beta
Environmental Information Processing	Membrane transport	K03070	preprotein translocase subunit SecA [EC:7.4.2.8]	secA	TPSOL_peg2	beta	TPPER_00069	beta
		K03076	preprotein translocase subunit SecY	secY	TPSOL_peg134	gamma	TPPER_00190	beta
Cellular Processes	Cell growth and death	K01358	ATP-dependent Clp protease, protease subunit [EC:3.4.21.92]	clpP, CLPP	TPSOL_peg191	gamma	TPPER_00046	gamma
		K03544	ATP-dependent Clp protease ATP-binding subunit ClpX	clpX, CLPX	TPSOL_peg18	beta	TPPER_00038	beta
		K02314	replicative DNA helicase [EC:3.6.4.12]	dnaB	TPSOL_peg5	gamma	TPPER_00066	gamma
		K01338	ATP-dependent Lon protease [EC:3.4.21.53]	lon	TPSOL_peg19	gamma	TPPER_00037	beta
	Cellular community - prokaryotes	K01657	anthranilate synthase component I [EC:4.1.3.27]	trpE	TPSOL_peg72	gamma	TPPER_00112	beta
		K01658	anthranilate synthase component II [EC:4.1.3.27]	trpG	TPSOL_peg71	beta	TPPER_00113	beta
		K00640	serine O-acetyltransferase [EC:2.3.1.30]	cysE	TPSOL_peg210	gamma	TPPER_00240	gamma
		K01626	3-deoxy-7-phosphoheptulonate synthase [EC:2.5.1.54]	E2.5.1.54, aroF, aroG, aroH	TPSOL_peg103	gamma	TPPER_00227	beta
		K03070	preprotein translocase subunit SecA [EC:7.4.2.8]	secA	TPSOL_peg2	beta	TPPER_00069	beta
		K03076	preprotein translocase subunit SecY	secY	TPSOL_peg134	gamma	TPPER_00190	beta
	Cell motility	K03086	RNA polymerase primary sigma factor	rpoD	TPSOL_peg109	gamma	TPPER_00017	beta
Organismal Systems	Immune system	K03671	thioredoxin 1	trxA	TPSOL_peg218	gamma	TPPER_00041	gamma
	Environmental adaptation	K02358	elongation factor Tu	tuf, TUFM	TPSOL_peg155	beta	TPPER_00210	beta
Poorly characterized		K15724	iron-sulfur cluster insertion protein	erpA	TPSOL_peg10	beta	TPPER_00062	beta
